# Supplementary material for: The diet–intestinal microbiota dynamics and adaptation in an elevational migration bird, the Himalayan bluetail (Tarsiger rufilatus)
Source: Ecol Evol. 2024 Jun 29;14(7):e11617. doi: 10.1002/ece3.11617 (PMC11214064; doi:10.1002/ece3.11617)
Supplement: Supplementary file 1 — Data S1. [file ECE3-14-e11617-s001.zip]

Archive with 2 entries (2 files):
- Supplemental Materials.docx
- Supplemental Tables.docx
